# Supplementary material for: The Effect of the Species Source of Muscle and/or Digestive Enzymes on the Utilization of Fish Protein Hydrolysates as a Dietary Protein Source in First Feed for Larval Walleye (Sander vitreus)
Source: Animals (Basel). 2024 Aug 28;14(17):2493. doi: 10.3390/ani14172493 (PMC11394479; doi:10.3390/ani14172493)
Supplement: Supplementary file 1 [file animals-14-02493-s001.zip]

Archive with 1 entries (1 files):
- animals-3115968-supplementary.pdf
